# Supplementary material for: Hexaamminecobalt(III) hexa­cyanido­manganate(III)
Source: Acta Crystallogr Sect E Struct Rep Online. 2008 Oct 18;64(Pt 11):i76. doi: 10.1107/S1600536808032881 (PMC2959719; doi:10.1107/S1600536808032881)
Supplement: Supplementary file 1 [file e-64-00i76-sup1.cif]

##############################################################################
###                                                                        ###
###        Electronic paper (Acta Crystallographica Section E)             ###
###                                                                        ###
##############################################################################
#                                                                            #
# This CIF contains the data in a paper accepted for publication in Acta     #
# Crystallographica Section E. It conforms to the requirements of Notes      #
# for Authors for Section E, and has been peer reviewed under the auspices   #
# of the IUCr Commission on Journals.                                        #
#                                                                            #
# Full details of the Crystallographic Information File format               #
# are given in the paper "The Crystallographic Information File (CIF):       #
# a New Standard Archive File for Crystallography" by S. R. Hall, F. H.      #
# Allen and I. D. Brown [Acta Cryst. (1991), A47, 655-685].                  #
#                                                                            #
# The current version of the core CIF dictionary is obtainable from          #
# ftp://ftp.iucr.org/pub/cif_core.dic. The current version number is 2.4.    #
#                                                                            #
# Software is freely available for graphical display of the structure(s) in  #
# this CIF.  For information consult the CIF home page http://www.iucr.org/  #
# cif/home.html                                                              #
#                                                                            #
# This file may be used for bona fide research purposes within the           #
# scientific community so long as proper attribution is given to the journal # 
# article from which it was obtained.                                        #
#                                                                            #
##############################################################################
                                             
data_global
_audit_creation_method     'WinGX routine CIF_UPDATE'
_audit_conform_dict_name     cif_core.dic
_audit_conform_dict_version     2.3
_journal_date_recd_electronic     2008-09-10
_journal_date_accepted     2008-10-10
_journal_name_full     'Acta Crystallographica, Section E'
_journal_year     2008
_journal_volume     64
_journal_issue     11
_journal_page_first     i76
_journal_page_last     i76
_journal_paper_category     QI
_journal_coeditor_code     PK2122
_publ_contact_author_name     'Visser, H.G.'
_publ_contact_author_address
;
Department of Chemistry
University of the Free State
P.O. Box 339
Bloemfontein
9300
South Africa
;
_publ_contact_author_email     visserhg.sci@ufs.ac.za
_publ_contact_author_fax     '+27-51-444-6384'
_publ_contact_author_phone     '+27-51-401-2947'
_publ_section_title
;
Hexaamminecobalt(III) hexacyanidomanganate(III)
;
loop_
    _publ_author_name
    _publ_author_address
    'Visser, Hendrik G.'
;
Department of Chemistry
University of the Free State
PO Box 339
Bloemfontein 9300
South Africa
;
    'Purcell, Walter'
;
Department of Chemistry
University of the Free State
PO Box 339
Bloemfontein 9300
South Africa
;
data_I
_audit_creation_method     'WinGX routine CIF_UPDATE'
_chemical_name_systematic
;
Hexaamminecobalt(III) hexacyanidomanganate(III)
;
_chemical_formula_moiety     'Co H18 N6 3+, C6 Mn N6 3-'
_chemical_formula_sum     'C6 H18 Co Mn N12'
_chemical_formula_iupac     '[Co (N H3)6] [Mn (C N)6]'
_chemical_formula_weight     372.19
_symmetry_cell_setting     'trigonal'
_symmetry_space_group_name_H-M     'R-3'
_symmetry_space_group_name_Hall     '-R 3'
loop_
    _symmetry_equiv_pos_as_xyz
    'x, y, z'
    '-y, x-y, z'
    '-x+y, -x, z'
    'x+2/3, y+1/3, z+1/3'
    '-y+2/3, x-y+1/3, z+1/3'
    '-x+y+2/3, -x+1/3, z+1/3'
    'x+1/3, y+2/3, z+2/3'
    '-y+1/3, x-y+2/3, z+2/3'
    '-x+y+1/3, -x+2/3, z+2/3'
    '-x, -y, -z'
    'y, -x+y, -z'
    'x-y, x, -z'
    '-x+2/3, -y+1/3, -z+1/3'
    'y+2/3, -x+y+1/3, -z+1/3'
    'x-y+2/3, x+1/3, -z+1/3'
    '-x+1/3, -y+2/3, -z+2/3'
    'y+1/3, -x+y+2/3, -z+2/3'
    'x-y+1/3, x+2/3, -z+2/3'
_cell_length_a     10.963(5)
_cell_length_b     10.963(5)
_cell_length_c     10.779(5)
_cell_angle_alpha     90.000
_cell_angle_beta     90.000
_cell_angle_gamma     120.000
_cell_volume     1121.9(9)
_cell_formula_units_Z     3
_cell_measurement_reflns_used     1532
_cell_measurement_theta_min     2.86
_cell_measurement_theta_max     28.27
_cell_measurement_temperature     100(2)
_exptl_crystal_description     cuboid
_exptl_crystal_colour     orange
_exptl_crystal_size_max     0.353
_exptl_crystal_size_mid     0.259
_exptl_crystal_size_min     0.251
_exptl_crystal_density_diffrn     1.653
_exptl_crystal_density_method     'not measured'
_exptl_crystal_F_000     570
_exptl_absorpt_coefficient_mu     1.964
_exptl_absorpt_correction_type     'multi-scan'
_exptl_absorpt_process_details     '(SADABS; Bruker, 2004)'
_exptl_absorpt_correction_T_min     0.546
_exptl_absorpt_correction_T_max     0.614
_diffrn_radiation_type     MoK\a
_diffrn_radiation_wavelength     0.71069
_diffrn_measurement_device_type     'Bruker SMART APEXII CCD area-detector'
_diffrn_measurement_method     '\f and \w'
_diffrn_reflns_number     3602
_diffrn_reflns_av_R_equivalents     0.0377
_diffrn_reflns_theta_min     2.86
_diffrn_reflns_theta_max     28.3
_diffrn_reflns_theta_full     28.3
_diffrn_measured_fraction_theta_max     1
_diffrn_measured_fraction_theta_full     1
_diffrn_reflns_limit_h_min     -12
_diffrn_reflns_limit_h_max     14
_diffrn_reflns_limit_k_min     -14
_diffrn_reflns_limit_k_max     9
_diffrn_reflns_limit_l_min     -10
_diffrn_reflns_limit_l_max     14
_reflns_number_total     628
_reflns_number_gt     497
_reflns_threshold_expression     I>2\s(I)
_refine_ls_structure_factor_coef     Fsqd
_refine_ls_matrix_type     full
_refine_ls_R_factor_gt     0.0251
_refine_ls_wR_factor_ref     0.0706
_refine_ls_goodness_of_fit_ref     0.93
_refine_ls_restrained_S_all     0.93
_refine_ls_number_reflns     628
_refine_ls_number_parameters     32
_refine_ls_number_restraints     0
_refine_ls_hydrogen_treatment     constr
_refine_ls_weighting_scheme     calc
_refine_ls_weighting_details
         'calc w=1/[\s^2^(Fo^2^)+(0.0379P)^2^+3.8029P] where P=(Fo^2^+2Fc^2^)/3'
_refine_ls_shift/su_max     0
_refine_diff_density_max     0.292
_refine_diff_density_min     -0.425
_refine_ls_extinction_method     none
loop_
    _atom_type_symbol
    _atom_type_description
    _atom_type_scat_dispersion_real
    _atom_type_scat_dispersion_imag
    _atom_type_scat_source
    C C 0.0033 0.0016 'International Tables Vol C Tables 4.2.6.8 and 6.1.1.4'
    H H 0 0 'International Tables Vol C Tables 4.2.6.8 and 6.1.1.4'
    N N 0.0061 0.0033 'International Tables Vol C Tables 4.2.6.8 and 6.1.1.4'
    Mn Mn 0.3368 0.7283 'International Tables Vol C Tables 4.2.6.8 and 6.1.1.4'
    Co Co 0.3494 0.9721 'International Tables Vol C Tables 4.2.6.8 and 6.1.1.4'
_computing_data_collection     'APEX2 (Bruker, 2005)'
_computing_cell_refinement     'SAINT-Plus (Bruker, 2004)'
_computing_data_reduction     'SAINT-Plus and XPREP (Bruker, 2004)'
_computing_structure_solution     'SHELXS97 (Sheldrick, 2008)'
_computing_structure_refinement     'SHELXL97 (Sheldrick, 2008)'
_computing_molecular_graphics     'DIAMOND (Brandenburg & Putz, 2005)'
_computing_publication_material
                         'SHELXL97 (Sheldrick, 2008) and WinGX (Farrugia, 1999)'
loop_
    _atom_site_type_symbol
    _atom_site_label
    _atom_site_fract_x
    _atom_site_fract_y
    _atom_site_fract_z
    _atom_site_U_iso_or_equiv
    _atom_site_adp_type
    _atom_site_calc_flag
    _atom_site_refinement_flags
    _atom_site_occupancy
    _atom_site_disorder_assembly
    _atom_site_disorder_group
    Co Co1 0 0 0 0.00732(17) Uani d S 1 . .
    Mn Mn1 0.3333 0.6667 0.1667 0.00607(17) Uani d S 1 . .
    N N1 -0.02748(15) 0.13048(15) -0.10659(13) 0.0107(3) Uani d . 1 . .
    H H1A 0.0238 0.2179 -0.0777 0.016 Uiso calc R 1 . .
    H H1B -0.1181 0.1061 -0.1065 0.016 Uiso calc R 1 . .
    H H1C -0.0006 0.1264 -0.1837 0.016 Uiso calc R 1 . .
    C C2 0.31385(18) 0.80238(18) 0.06080(16) 0.0119(3) Uani d . 1 . .
    N N2 0.30018(17) 0.87891(17) -0.00283(15) 0.0184(4) Uani d . 1 . .
loop_
    _atom_site_aniso_label
    _atom_site_aniso_U_11
    _atom_site_aniso_U_22
    _atom_site_aniso_U_33
    _atom_site_aniso_U_12
    _atom_site_aniso_U_13
    _atom_site_aniso_U_23
    Co1 0.0076(2) 0.0076(2) 0.0067(3) 0.00381(10) 0 0
    Mn1 0.0064(2) 0.0064(2) 0.0055(3) 0.00318(10) 0 0
    N1 0.0117(7) 0.0099(7) 0.0111(7) 0.0058(6) 0.0007(5) 0.0010(5)
    C2 0.0108(8) 0.0144(8) 0.0115(8) 0.0070(7) 0.0001(6) -0.0026(6)
    N2 0.0200(8) 0.0248(9) 0.0159(7) 0.0152(7) 0.0014(6) 0.0013(6)
_geom_special_details
;
All e.s.d.'s (except the e.s.d. in the dihedral angle between two l.s. planes)
are estimated using the full covariance matrix. The cell e.s.d.'s are taken
into account individually in the estimation of e.s.d.'s in distances, angles
and torsion angles; correlations between e.s.d.'s in cell parameters are only
used when they are defined by crystal symmetry. An approximate (isotropic)
treatment of cell e.s.d.'s is used for estimating e.s.d.'s involving l.s.
planes.
;
loop_
    _geom_bond_atom_site_label_1
    _geom_bond_atom_site_label_2
    _geom_bond_site_symmetry_2
    _geom_bond_distance
    _geom_bond_publ_flag
    Co1 N1 11 1.9718(16) ?
    Co1 N1 2 1.9718(16) ?
    Co1 N1 10 1.9718(15) ?
    Co1 N1 12 1.9718(15) ?
    Co1 N1 . 1.9718(15) ?
    Co1 N1 3 1.9718(15) ?
    Mn1 C2 13_565 1.9696(19) ?
    Mn1 C2 . 1.9696(19) ?
    Mn1 C2 2_665 1.9696(19) ?
    Mn1 C2 3_565 1.9696(19) ?
    Mn1 C2 14_455 1.9696(19) ?
    Mn1 C2 15 1.9696(19) ?
    N1 H1A . 0.89 ?
    N1 H1B . 0.89 ?
    N1 H1C . 0.89 ?
    C2 N2 . 1.150(2) ?
loop_
    _geom_angle_atom_site_label_1
    _geom_angle_atom_site_label_2
    _geom_angle_atom_site_label_3
    _geom_angle_site_symmetry_1
    _geom_angle_site_symmetry_3
    _geom_angle
    _geom_angle_publ_flag
    N1 Co1 N1 11 2 180.00(7) ?
    N1 Co1 N1 11 10 89.47(6) ?
    N1 Co1 N1 2 10 90.53(6) ?
    N1 Co1 N1 11 12 89.47(6) ?
    N1 Co1 N1 2 12 90.53(6) ?
    N1 Co1 N1 10 12 89.47(6) ?
    N1 Co1 N1 11 . 90.53(6) ?
    N1 Co1 N1 2 . 89.47(6) ?
    N1 Co1 N1 10 . 180.00(10) ?
    N1 Co1 N1 12 . 90.53(6) ?
    N1 Co1 N1 11 3 90.53(6) ?
    N1 Co1 N1 2 3 89.47(6) ?
    N1 Co1 N1 10 3 90.53(6) ?
    N1 Co1 N1 12 3 180.00(10) ?
    N1 Co1 N1 . 3 89.47(6) ?
    C2 Mn1 C2 13_565 . 180 ?
    C2 Mn1 C2 13_565 2_665 90.20(7) ?
    C2 Mn1 C2 . 2_665 89.80(7) ?
    C2 Mn1 C2 13_565 3_565 90.20(7) ?
    C2 Mn1 C2 . 3_565 89.80(7) ?
    C2 Mn1 C2 2_665 3_565 89.80(7) ?
    C2 Mn1 C2 13_565 14_455 89.80(7) ?
    C2 Mn1 C2 . 14_455 90.20(7) ?
    C2 Mn1 C2 2_665 14_455 180 ?
    C2 Mn1 C2 3_565 14_455 90.20(7) ?
    C2 Mn1 C2 13_565 15 89.80(7) ?
    C2 Mn1 C2 . 15 90.20(7) ?
    C2 Mn1 C2 2_665 15 90.20(7) ?
    C2 Mn1 C2 3_565 15 180.00(7) ?
    C2 Mn1 C2 14_455 15 89.80(7) ?
    Co1 N1 H1A . . 109.5 ?
    Co1 N1 H1B . . 109.5 ?
    H1A N1 H1B . . 109.5 ?
    Co1 N1 H1C . . 109.5 ?
    H1A N1 H1C . . 109.5 ?
    H1B N1 H1C . . 109.5 ?
    N2 C2 Mn1 . . 178.31(17) ?
loop_
    _geom_hbond_atom_site_label_D
    _geom_hbond_atom_site_label_H
    _geom_hbond_atom_site_label_A
    _geom_hbond_site_symmetry_A
    _geom_hbond_distance_DH
    _geom_hbond_distance_HA
    _geom_hbond_distance_DA
    _geom_hbond_angle_DHA
    N1 H1A N2 2_665 0.89 2.09 2.979(2) 172.9
