# Supplementary material for: Hexaamminecobalt(III) hexa­cyanido­manganate(III)
Source: Acta Crystallogr Sect E Struct Rep Online. 2008 Oct 18;64(Pt 11):i76. doi: 10.1107/S1600536808032881 (PMC2959719; doi:10.1107/S1600536808032881)
Supplement: Supplementary file 2 [file e-64-00i76-Isup2.hkl]

#
# h,k,l, Fc-squared, Fo-squared, sigma(Fo-squared) and status flag
#
data_I
_shelx_title ' 8Ldv2_0m in R-3'
_shelx_refln_list_code          4
_shelx_F_calc_maximum      298.69
_exptl_crystal_F_000       570.00
_reflns_d_resolution_high  0.7496
 
loop_
 _symmetry_equiv_pos_as_xyz
 'x, y, z'
 '-y, x-y, z'
 '-x+y, -x, z'
 'x+2/3, y+1/3, z+1/3'
 '-y+2/3, x-y+1/3, z+1/3'
 '-x+y+2/3, -x+1/3, z+1/3'
 'x+1/3, y+2/3, z+2/3'
 '-y+1/3, x-y+2/3, z+2/3'
 '-x+y+1/3, -x+2/3, z+2/3'
 '-x, -y, -z'
 'y, -x+y, -z'
 'x-y, x, -z'
 '-x+2/3, -y+1/3, -z+1/3'
 'y+2/3, -x+y+1/3, -z+1/3'
 'x-y+2/3, x+1/3, -z+1/3'
 '-x+1/3, -y+2/3, -z+2/3'
 'y+1/3, -x+y+2/3, -z+2/3'
 'x-y+1/3, x+2/3, -z+2/3'
 
_cell_length_a    10.9630
_cell_length_b    10.9630
_cell_length_c    10.7790
_cell_angle_alpha  90.000
_cell_angle_beta   90.000
_cell_angle_gamma 120.000
 
_shelx_F_squared_multiplier     1.000
 
loop_
 _refln_index_h
 _refln_index_k
 _refln_index_l
 _refln_F_squared_calc
 _refln_F_squared_meas
 _refln_F_squared_sigma
 _refln_observed_status
  -1   2   0    35912.08    34821.17    237.21 o
   0   3   0     5297.57     5781.01     62.07 o
  -2   4   0      929.18      849.04     16.15 o
  -4   5   0     6108.38     5701.07     86.10 o
  -1   5   0    27994.67    29320.76    301.98 o
  -3   6   0     3316.36     2996.96     48.92 o
   0   6   0    18596.32    18827.46    471.67 o
  -5   7   0     4744.41     4884.61     90.63 o
  -2   7   0    16969.93    16901.74    217.81 o
  -7   8   0     6478.78     6670.68    124.54 o
  -4   8   0     7049.98     7401.69     87.37 o
  -1   8   0    21756.27    21457.03    254.99 o
  -6   9   0     4207.27     4460.67     71.03 o
  -3   9   0     7160.97     6938.88    123.99 o
   0   9   0     4937.32     5115.44    129.48 o
  -8  10   0     1265.42     1189.38     46.68 o
  -5  10   0     2035.18     2002.04     51.69 o
  -2  10   0     6168.13     6295.93    165.28 o
 -10  11   0      843.76      906.27     62.24 o
  -7  11   0     2667.22     2721.66     68.67 o
  -4  11   0     1069.85     1112.72     57.41 o
  -1  11   0      997.54      952.27     55.89 o
  -9  12   0     5576.36     5980.16    109.60 o
  -6  12   0     3810.81     3746.38    109.41 o
  -3  12   0      693.37      711.83     52.89 o
   0  12   0     1598.75     1521.95     83.14 o
 -11  13   0     1951.20     2018.39     74.55 o
  -8  13   0     6975.58     7002.47    145.68 o
  -5  13   0     2100.40     2287.88     87.62 o
  -2  13   0     4781.30     4747.00    132.38 o
 -10  14   0     4057.10     4284.46    116.07 o
  -7  14   0     4444.74     4750.05    130.53 o
  -4  14   0     1635.83     1811.57    116.70 o
  -1   1   1      331.88      188.45      4.55 o
  -3   2   1      847.77     1009.66     18.21 o
   0   2   1       21.73        9.12      1.74 o
  -5   3   1      462.10      372.38     15.28 o
  -2   3   1     4837.66     5572.24     48.95 o
   1   3   1       85.90       46.93      5.44 o
  -7   4   1       31.34       24.27      5.79 o
  -4   4   1     1205.12     1254.36     24.54 o
  -1   4   1      299.40      285.06      8.91 o
   2   4   1     3435.93     3255.41     49.49 o
  -9   5   1      104.35       80.39     12.87 o
  -6   5   1        3.96        1.89      3.89 o
  -3   5   1     1114.28     1230.19     23.05 o
   0   5   1       73.67      101.24      8.86 o
   3   5   1      265.00      211.71     14.11 o
 -11   6   1      329.90      263.04     25.56 o
  -8   6   1        0.65        7.75      5.87 o
  -5   6   1      159.18      166.28     11.03 o
  -2   6   1      155.23      194.52     11.14 o
   1   6   1      446.29      519.42     20.85 o
   4   6   1      102.56       80.86     12.44 o
 -13   7   1       60.95       50.29     18.25 o
 -10   7   1      251.78      240.53     23.61 o
  -7   7   1     1417.47     1357.63     37.90 o
  -4   7   1      110.22       93.29      8.33 o
  -1   7   1      271.01      231.24     13.96 o
   2   7   1       72.79       49.33      9.33 o
   5   7   1       40.49       27.37     13.56 o
 -12   8   1        7.18       15.84     13.52 o
  -9   8   1      117.35       93.02     15.73 o
  -6   8   1        8.56        8.59      6.55 o
  -3   8   1     1806.80     1873.47     46.61 o
   0   8   1       11.34       14.23      7.37 o
   3   8   1        6.71        8.62      7.49 o
   6   8   1      141.35      122.04     29.10 o
 -14   9   1       67.25       59.45     22.73 o
 -11   9   1      107.02       92.34     20.27 o
  -8   9   1       30.05       29.16     11.10 o
  -5   9   1       69.99       36.36      7.85 o
  -2   9   1        5.41        2.31      6.13 o
   1   9   1      321.32      245.48     28.30 o
   4   9   1       30.30       21.91     13.70 o
 -13  10   1        1.61        0.19     14.58 o
 -10  10   1       62.89       22.78     12.97 o
  -7  10   1       14.86        5.97      6.45 o
  -4  10   1       94.12      117.69     16.88 o
  -1  10   1        0.71       -6.40      9.76 o
   2  10   1        3.56       17.76     12.52 o
 -12  11   1       18.19       14.53     15.61 o
  -9  11   1        2.75        4.40      7.96 o
  -6  11   1      170.86      175.18     19.15 o
  -3  11   1       73.74       89.94     19.71 o
   0  11   1       61.42       50.22     19.25 o
 -11  12   1       16.17       25.95     16.70 o
  -8  12   1      318.59      374.11     33.35 o
  -5  12   1      176.73      133.10     23.39 o
  -2  12   1      158.51      176.44     28.74 o
   1  12   1       48.26       74.75     23.03 o
 -10  13   1        0.94       -5.62     11.77 o
  -7  13   1       22.78       25.68     14.88 o
  -4  13   1       95.49      131.23     25.59 o
  -1  13   1       52.52       -0.72     18.70 o
  -9  14   1        5.25        0.59     13.76 o
  -6  14   1       42.70       22.85     16.89 o
   0   1   2    25792.58    26070.73    219.99 o
  -2   2   2    10801.85    11985.24    147.44 o
   1   2   2    89218.34    88120.20    658.41 o
  -4   3   2    16081.99    16352.96    191.97 o
  -1   3   2     1711.51     1904.76     23.77 o
   2   3   2    31842.85    29817.04    308.29 o
  -6   4   2    17743.33    17791.42    353.15 o
  -3   4   2      141.28      180.16      8.59 o
   0   4   2    16699.60    16907.62    252.34 o
   3   4   2     4327.71     3799.54     52.04 o
  -8   5   2    10204.59    10199.52    145.15 o
  -5   5   2     4311.99     3956.79     56.83 o
  -2   5   2     1674.29     1531.03     32.74 o
   1   5   2    17223.33    16837.84    386.70 o
   4   5   2       72.38       89.60      9.68 o
 -10   6   2     3515.86     3510.23    130.71 o
  -7   6   2    13043.35    13086.30    201.12 o
  -4   6   2     9573.31     9151.86    125.74 o
  -1   6   2     8669.43     8659.72    115.45 o
   2   6   2     1703.53     1713.97     66.54 o
   5   6   2     3654.94     3806.67     83.80 o
 -12   7   2     5475.52     5533.75    117.33 o
  -9   7   2     5787.68     5755.43    118.67 o
  -6   7   2     7222.12     6931.27    169.99 o
  -3   7   2     8254.91     7798.19     94.28 o
   0   7   2    12964.12    13282.53    240.18 o
   3   7   2      994.98     1047.50     40.57 o
   6   7   2     3278.22     3443.46    111.13 o
 -14   8   2     1538.65     1510.75    138.59 o
 -11   8   2     8598.62     8654.27    235.00 o
  -8   8   2     4440.88     4431.35     89.03 o
  -5   8   2    10518.46    10643.49    119.79 o
  -2   8   2     6604.33     6494.40     87.75 o
   1   8   2     4181.19     4223.80    107.70 o
   4   8   2     4556.78     4612.83    100.42 o
 -13   9   2     5992.24     5723.35    189.21 o
 -10   9   2     1375.37     1473.52     53.83 o
  -7   9   2    10552.28    10760.73    141.06 o
  -4   9   2    10627.26    10637.60    179.85 o
  -1   9   2     4039.27     3960.28     92.76 o
   2   9   2     5067.49     4796.25    115.97 o
   5   9   2     2245.54     2265.26     82.91 o
 -12  10   2     3745.36     3910.07    127.35 o
  -9  10   2     1665.04     1718.69     64.55 o
  -6  10   2     8456.85     8541.05    163.63 o
  -3  10   2     2979.70     3086.68     75.89 o
   0  10   2     9760.28     9854.47    244.19 o
   3  10   2     1985.55     2065.71     68.95 o
 -11  11   2       71.96       42.26     20.39 o
  -8  11   2     3715.03     3627.38     80.25 o
  -5  11   2     3749.79     3779.84     97.95 o
  -2  11   2     1310.80     1379.36     74.12 o
   1  11   2     5026.21     5018.77    192.71 o
 -13  12   2     1402.95     1534.01     94.69 o
 -10  12   2      413.49      379.44     31.27 o
  -7  12   2     3141.55     3172.03     85.62 o
  -4  12   2       46.45       45.02     16.20 o
  -1  12   2     4945.46     5001.91    146.23 o
 -12  13   2     2757.20     2900.30     91.06 o
  -9  13   2     2707.43     2762.40     84.57 o
  -6  13   2      775.42      762.66     56.13 o
  -3  13   2     1013.76     1009.62     68.91 o
  -8  14   2     4219.34     4468.85    133.66 o
  -5  14   2     1808.94     2068.71    110.07 o
   0   0   3     6137.89     6840.67    188.27 o
   1   1   3      206.65      256.56      9.20 o
  -1   2   3     1036.66     1187.06     14.62 o
   2   2   3       43.38       27.85      3.56 o
  -3   3   3        7.00        5.07      4.11 o
   0   3   3      843.93      971.35     15.19 o
   3   3   3      239.07      317.57     25.60 o
  -5   4   3     2762.98     2890.55     44.42 o
  -2   4   3      295.38      294.78      8.92 o
   1   4   3      384.36      332.57     15.90 o
   4   4   3      238.00      229.68     14.32 o
  -7   5   3      282.84      223.57     15.18 o
  -4   5   3       11.51        1.88      3.43 o
  -1   5   3     3945.83     4311.50     55.32 o
   2   5   3        5.16        1.64      4.63 o
   5   5   3       20.88        6.21      7.71 o
  -9   6   3       48.59       20.54      9.43 o
  -6   6   3       36.58       44.47      8.00 o
  -3   6   3      136.46      204.44     14.46 o
   0   6   3      105.38       72.30      8.92 o
   3   6   3      554.79      462.75     23.75 o
   6   6   3      132.31       99.27     19.31 o
 -11   7   3        1.21        9.46     10.45 o
  -8   7   3       80.47       70.01     11.25 o
  -5   7   3       34.69       17.05      5.17 o
  -2   7   3      346.50      419.36     20.10 o
   1   7   3      115.22      125.27     13.02 o
   4   7   3       52.54       47.37     12.48 o
   7   7   3       85.59       77.58     34.37 o
 -13   8   3      331.66      414.24     40.19 o
 -10   8   3      142.85      179.48     21.27 o
  -7   8   3        3.10        5.54      7.15 o
  -4   8   3      273.90      258.59     15.10 o
  -1   8   3       51.31       72.93     10.02 o
   2   8   3      202.00      255.32     25.15 o
   5   8   3       16.56       17.91     12.77 o
 -12   9   3       65.86       50.18     18.52 o
  -9   9   3       31.43       35.43     10.96 o
  -6   9   3      929.39      988.27     31.89 o
  -3   9   3       78.96       61.23     11.73 o
   0   9   3      119.38      107.83     17.22 o
   3   9   3       81.17       55.87     15.34 o
 -11  10   3      124.63      111.63     27.22 o
  -8  10   3        4.40        2.07      6.69 o
  -5  10   3        1.92       -1.96      6.79 o
  -2  10   3      498.14      548.45     48.69 o
   1  10   3        2.44       -1.68     12.20 o
 -13  11   3       37.95       26.22     22.93 o
 -10  11   3        9.44       -0.71     10.83 o
  -7  11   3       22.34       15.86     10.29 o
  -4  11   3       52.72       13.64     12.40 o
  -1  11   3       27.26       15.37     14.09 o
   2  11   3       33.97        9.21     13.85 o
 -12  12   3        1.56       -0.87     17.14 o
  -9  12   3      190.97      214.62     25.75 o
  -6  12   3        1.09       -0.94     11.53 o
  -3  12   3       28.73       20.86     15.89 o
   0  12   3        3.27      -13.21     17.51 o
 -11  13   3       70.83       57.23     17.28 o
  -8  13   3       21.23       13.73     13.65 o
  -5  13   3       90.14       87.01     23.40 o
  -2  13   3      120.44       68.07     26.00 o
  -7  14   3      118.80      157.28     31.38 o
  -1   1   4       70.05       63.96      4.87 o
  -3   2   4    17829.50    18307.97    241.70 o
   0   2   4    10296.06    10127.52     88.76 o
  -5   3   4    23106.95    23839.81    385.51 o
  -2   3   4    29556.10    29929.33    215.26 o
   1   3   4    32622.14    32914.08    363.83 o
  -7   4   4     4162.74     4421.03     79.06 o
  -4   4   4     8904.92     8536.94     94.91 o
  -1   4   4    14744.59    14970.63    115.36 o
   2   4   4    27201.45    28064.36    328.59 o
  -9   5   4     4733.07     4968.49     88.00 o
  -6   5   4     1498.15     1352.62     40.77 o
  -3   5   4     7415.58     7127.99     85.57 o
   0   5   4     6171.86     6293.85     78.90 o
   3   5   4     5313.07     4696.85    305.82 o
 -11   6   4     7897.84     7833.40    140.72 o
  -8   6   4      295.40      385.68     21.30 o
  -5   6   4     7738.37     7225.52     82.60 o
  -2   6   4     5554.06     5242.94     98.99 o
   1   6   4     1904.01     2078.65     59.45 o
   4   6   4     3349.47     3175.00     73.34 o
 -13   7   4     2207.56     2024.07    108.73 o
 -10   7   4     7321.57     7529.33    123.23 o
  -7   7   4     3917.63     3608.59     70.78 o
  -4   7   4     9087.95     8776.14    108.21 o
  -1   7   4      680.32      655.36     23.97 o
   2   7   4     7325.18     6965.17    128.07 o
   5   7   4      575.14      535.30     89.82 o
 -12   8   4     6787.65     6573.35    171.84 o
  -9   8   4     1293.75     1290.72     47.72 o
  -6   8   4    10931.91    10903.24    134.59 o
  -3   8   4     7607.71     7307.56    116.90 o
   0   8   4     1747.53     1773.19     53.95 o
   3   8   4     3300.03     3197.39     88.57 o
   6   8   4      774.94      815.89    194.79 o
 -11   9   4     4261.80     4324.09    116.65 o
  -8   9   4     3181.04     3184.17     76.39 o
  -5   9   4    10413.15    10638.14    133.19 o
  -2   9   4     1120.73     1190.05     49.80 o
   1   9   4    10032.34     9886.39    241.65 o
   4   9   4      378.25      344.83     32.86 o
 -13  10   4     2105.62     2117.59    111.69 o
 -10  10   4     4366.49     4379.26    158.93 o
  -7  10   4     7734.98     8203.97    180.73 o
  -4  10   4     3294.59     3218.81     77.59 o
  -1  10   4     4597.82     4276.75    120.98 o
   2  10   4     3575.94     3675.13    106.75 o
 -12  11   4     2419.26     2443.20    137.07 o
  -9  11   4     2491.17     2548.39    119.96 o
  -6  11   4     6195.49     6436.15    118.31 o
  -3  11   4     4143.96     4204.54    119.50 o
   0  11   4     4592.79     4269.47    172.96 o
 -11  12   4     2860.25     2900.31     79.13 o
  -8  12   4     1864.95     1988.79     66.77 o
  -5  12   4     1982.07     2029.30     80.94 o
  -2  12   4     3607.33     3843.41    124.29 o
 -10  13   4      890.24      922.31     49.02 o
  -7  13   4      489.46      504.18     50.14 o
  -4  13   4     3064.95     3114.60    174.97 o
  -6  14   4     2117.62     1910.78    226.70 o
   0   1   5      429.55      468.84      9.86 o
  -2   2   5       76.34       51.80      4.59 o
   1   2   5     4488.93     4477.26     56.31 o
  -4   3   5        1.53        8.05      3.71 o
  -1   3   5       25.70       70.01      4.80 o
   2   3   5      156.46      162.71     14.47 o
  -6   4   5       13.44       13.22      6.15 o
  -3   4   5       98.64      111.69      6.91 o
   0   4   5      233.65      257.83     11.26 o
   3   4   5       83.45       87.90      9.36 o
  -8   5   5      339.81      388.37     23.75 o
  -5   5   5       75.84       99.33      9.36 o
  -2   5   5      119.65      147.52      7.74 o
   1   5   5      260.85      326.49     21.04 o
   4   5   5       54.61       60.73     13.99 o
 -10   6   5       57.21       33.01     10.67 o
  -7   6   5       75.66       48.66     12.43 o
  -4   6   5     1795.65     1996.48     33.10 o
  -1   6   5       58.29       61.13      8.79 o
   2   6   5      182.08      126.13     14.78 o
   5   6   5      268.75      282.67     26.89 o
 -12   7   5        2.23        1.64     12.51 o
  -9   7   5       47.68       25.67      9.01 o
  -6   7   5        7.29       10.94      5.25 o
  -3   7   5       17.71       15.82      5.47 o
   0   7   5      869.50      887.72     32.42 o
   3   7   5       19.02        3.92      8.52 o
   6   7   5        3.43      -10.40     15.28 o
 -11   8   5       69.08       54.10     16.38 o
  -8   8   5        0.34        4.79      8.93 o
  -5   8   5       68.89       66.31      8.73 o
  -2   8   5      162.69      211.17     20.65 o
   1   8   5        0.33        5.63      8.68 o
   4   8   5       58.17       16.72     12.96 o
 -13   9   5       34.21       26.86     19.74 o
 -10   9   5        1.20        5.39     10.88 o
  -7   9   5      253.01      325.68     26.42 o
  -4   9   5        2.43        3.27      8.10 o
  -1   9   5      126.86      127.41     19.71 o
   2   9   5       29.88        8.57     11.40 o
 -12  10   5      107.88      117.24     28.21 o
  -9  10   5      227.22      203.51     25.02 o
  -6  10   5       19.58        4.83      8.35 o
  -3  10   5       98.80       71.59     21.20 o
   0  10   5      157.67      117.85     24.99 o
   3  10   5      201.04      168.46     27.98 o
 -11  11   5        0.73       -1.65     12.38 o
  -8  11   5        0.97        4.18      9.59 o
  -5  11   5      331.54      374.21     37.00 o
  -2  11   5       12.77       11.64     15.22 o
   1  11   5       21.40       36.39     20.98 o
 -10  12   5       92.26      115.87     20.49 o
  -7  12   5       10.00       21.05     13.49 o
  -4  12   5        0.47        0.44     12.95 o
  -1  12   5      112.29       62.03     22.38 o
  -9  13   5       51.00       42.09     16.72 o
  -6  13   5        0.31        0.44     15.60 o
  -3  13   5       20.26       -3.18     18.69 o
   0   0   6     7614.48     8250.75    134.77 o
   1   1   6     3562.74     3481.12     44.58 o
  -1   2   6     6338.16     6085.21     70.51 o
   2   2   6     3833.79     3619.35     56.91 o
  -3   3   6    18117.39    16879.14    183.54 o
   0   3   6     8669.87     8049.19     75.07 o
   3   3   6     2687.97     2876.17     74.97 o
  -5   4   6    12745.42    12363.36    145.71 o
  -2   4   6    22083.68    22269.21    216.27 o
   1   4   6     3402.56     3625.36     49.58 o
   4   4   6    11485.28    11479.15    163.39 o
  -7   5   6     1264.52     1241.74     47.27 o
  -4   5   6    17928.95    18800.22    198.46 o
  -1   5   6    15355.08    14851.17    201.54 o
   2   5   6     7984.60     8404.84    118.34 o
   5   5   6     6117.71     5989.51    191.93 o
  -9   6   6     1990.97     2004.50     63.27 o
  -6   6   6     1682.10     1651.59     32.00 o
  -3   6   6    10287.04    10957.86    125.79 o
   0   6   6     1750.00     1741.73     45.90 o
   3   6   6    16413.90    15911.43    198.60 o
   6   6   6     1595.27     1484.30     72.57 o
 -11   7   6     1132.85     1133.18     51.47 o
  -8   7   6     1893.32     1781.68     57.13 o
  -5   7   6     5055.72     5384.25     69.35 o
  -2   7   6     1016.38      980.56     40.02 o
   1   7   6     3778.52     3765.65     82.44 o
   4   7   6     3295.28     3006.83    100.81 o
 -13   8   6     2248.34     2105.90     92.56 o
 -10   8   6     3781.89     3673.35     89.26 o
  -7   8   6     1775.85     1701.72     50.51 o
  -4   8   6     3944.03     4035.73     71.19 o
  -1   8   6     1891.30     1802.44     59.16 o
   2   8   6     2665.01     2520.17     72.97 o
   5   8   6      311.82      306.70     39.65 o
 -12   9   6     1020.25      945.25     63.99 o
  -9   9   6     6411.93     6400.87    132.61 o
  -6   9   6     4272.70     4317.52     86.70 o
  -3   9   6     2046.93     1998.39     69.91 o
   0   9   6     2188.82     2161.58     65.27 o
   3   9   6     2129.88     2069.08     99.24 o
 -11  10   6     4049.19     3984.30     92.76 o
  -8  10   6     3570.40     3739.36     78.72 o
  -5  10   6     2795.63     2782.15     84.47 o
  -2  10   6     6113.98     5937.23    129.58 o
   1  10   6      976.70      905.90     96.65 o
 -10  11   6     6548.46     6595.43    129.28 o
  -7  11   6     1018.61      973.02     43.79 o
  -4  11   6     6644.75     6441.89    152.73 o
  -1  11   6     1597.26     1478.72     77.39 o
  -9  12   6     3438.05     3665.53     98.38 o
  -6  12   6     3063.21     3106.55     99.50 o
  -3  12   6     4324.06     4320.90    139.16 o
  -8  13   6      323.11      357.70     42.76 o
  -5  13   6     6133.94     6091.91    161.25 o
  -1   1   7        2.28       -0.21      3.54 o
  -3   2   7       34.37       41.93      7.04 o
   0   2   7       18.81       18.38      3.97 o
  -5   3   7      136.36      105.57     18.84 o
  -2   3   7     2754.63     2563.04     44.89 o
   1   3   7       94.67       97.91      9.72 o
  -7   4   7        1.86        5.75      5.64 o
  -4   4   7        0.42        1.47      3.25 o
  -1   4   7       20.28       39.13      5.54 o
   2   4   7      811.49      835.41     30.32 o
  -9   5   7        3.04        4.09      9.28 o
  -6   5   7        4.09        1.35      4.01 o
  -3   5   7       43.12       23.82      5.21 o
   0   5   7      113.69      166.53     11.34 o
   3   5   7        4.81        6.51      6.96 o
 -11   6   7       42.54       27.62     15.21 o
  -8   6   7       36.02       41.54     13.66 o
  -5   6   7       64.35       69.49      8.04 o
  -2   6   7       44.05       38.63      7.76 o
   1   6   7       48.62       53.79     12.12 o
   4   6   7       18.42        5.30     11.22 o
 -10   7   7      136.98      154.31     21.14 o
  -7   7   7      438.73      457.86     28.41 o
  -4   7   7       31.69       21.72      6.45 o
  -1   7   7       90.99       62.84     17.44 o
   2   7   7      344.23      374.63     33.48 o
   5   7   7       74.97       56.09     22.23 o
 -12   8   7       41.36       30.19     16.31 o
  -9   8   7        0.45        4.26      8.57 o
  -6   8   7        1.97       -0.87      6.08 o
  -3   8   7      562.67      609.61     43.03 o
   0   8   7        0.58       -3.48      8.62 o
   3   8   7       31.72       14.45     11.26 o
 -11   9   7        5.74       11.61     15.41 o
  -8   9   7       99.65       50.99     12.64 o
  -5   9   7       19.67       18.77      8.32 o
  -2   9   7        5.72       -0.36      9.05 o
   1   9   7      178.48      179.51     26.91 o
 -10  10   7      192.47      201.11     24.93 o
  -7  10   7       20.96       11.96     10.11 o
  -4  10   7       27.36       30.74     12.39 o
  -1  10   7       73.80       67.95     18.83 o
  -9  11   7       52.63       15.34     16.01 o
  -6  11   7      209.12      195.90     28.18 o
  -3  11   7       34.46       25.87     17.12 o
   0  11   7      152.02       94.50     31.70 o
  -8  12   7       71.52       71.28     20.76 o
  -5  12   7        2.69        5.92     14.79 o
   0   1   8    10649.92    11122.98    115.42 o
  -2   2   8     8957.49     9213.50     92.74 o
   1   2   8     5432.66     5561.57     79.43 o
  -4   3   8     1840.30     1778.17     49.99 o
  -1   3   8     6604.38     6839.58     86.77 o
   2   3   8      108.13      135.54     16.36 o
  -6   4   8     4393.54     4421.02     75.86 o
  -3   4   8     9592.00     9514.42    104.78 o
   0   4   8      917.06      873.58     33.07 o
   3   4   8     2920.55     2948.91     75.24 o
  -8   5   8     9291.62     9041.71    159.28 o
  -5   5   8     5570.49     5756.83    108.04 o
  -2   5   8     9204.72     9174.73    115.82 o
   1   5   8     4061.12     3809.01     83.94 o
   4   5   8     3904.05     3678.33     92.67 o
 -10   6   8     1268.82     1257.10     56.66 o
  -7   6   8     9240.89     9391.90    117.87 o
  -4   6   8    10182.72    10436.99    140.29 o
  -1   6   8     6587.85     6419.15    116.72 o
   2   6   8     5206.81     5167.64    137.09 o
   5   6   8     4209.19     3920.85    105.64 o
 -12   7   8      160.29      126.19     25.96 o
  -9   7   8     3013.63     2884.13     77.37 o
  -6   7   8     2891.32     2948.37     62.97 o
  -3   7   8     4446.28     4376.84    101.87 o
   0   7   8    10115.98     9689.02    168.49 o
   3   7   8     3376.66     3321.77     91.14 o
 -11   8   8      422.61      496.63     47.28 o
  -8   8   8     4033.25     4252.20    117.14 o
  -5   8   8      139.83      122.90     17.34 o
  -2   8   8     5607.46     5797.58    149.59 o
   1   8   8     1483.38     1337.36     67.57 o
 -10   9   8     2113.46     2085.36     73.09 o
  -7   9   8     1488.28     1472.54     45.32 o
  -4   9   8     1542.87     1708.05     64.12 o
  -1   9   8     2008.24     2096.82     71.34 o
   2   9   8      396.38      373.17     38.70 o
  -9  10   8     4657.30     4908.00    116.18 o
  -6  10   8      153.41      128.10     18.97 o
  -3  10   8     4839.98     4938.15    139.25 o
   0  10   8      433.89      550.01     52.13 o
  -8  11   8     2149.96     2235.83    171.13 o
  -5  11   8     3507.52     3572.49     96.17 o
  -2  11   8     1564.54     1484.71     76.16 o
  -7  12   8     2332.31     2553.78    124.72 o
   0   0   9     1899.12     1774.56     94.30 o
   1   1   9        1.21        7.55      4.88 o
  -1   2   9       12.92       19.42      9.26 o
   2   2   9       30.12       17.08      4.23 o
  -3   3   9        1.28       -3.41      4.53 o
   0   3   9        7.01       12.60      6.89 o
   3   3   9       24.34       22.04      7.25 o
  -5   4   9      739.36      707.28     34.92 o
  -2   4   9       16.30       18.54      7.48 o
   1   4   9        7.09        3.48      5.72 o
   4   4   9      202.84      197.90     33.46 o
  -7   5   9        2.86       11.74      7.42 o
  -4   5   9        6.13       -0.42      4.90 o
  -1   5   9      707.92      678.87     27.57 o
   2   5   9        4.38       -0.72      7.47 o
   5   5   9       12.41       11.70     13.36 o
  -9   6   9        0.30       -7.04     10.45 o
  -6   6   9       79.27       62.78      8.50 o
  -3   6   9        4.45        7.23      7.11 o
   0   6   9        8.17        8.04      9.40 o
   3   6   9      166.06      135.28     21.61 o
 -11   7   9       53.42       63.98     20.45 o
  -8   7   9       75.76       71.77     19.66 o
  -5   7   9        4.95        1.51      7.25 o
  -2   7   9       17.42       13.25      9.31 o
   1   7   9       41.64       21.77     16.22 o
   4   7   9       11.29        3.28     16.24 o
 -10   8   9      193.08      215.51     36.91 o
  -7   8   9       77.74       68.95     15.12 o
  -4   8   9      136.84      141.98     22.40 o
  -1   8   9      114.81       90.33     17.85 o
   2   8   9       69.28       71.73     20.05 o
  -9   9   9       37.63       35.08     16.52 o
  -6   9   9      182.77      200.53     28.03 o
  -3   9   9        0.99        4.22     11.82 o
   0   9   9        8.41       18.07     16.24 o
  -8  10   9       19.99        5.72     26.67 o
  -5  10   9        1.35      -10.85     13.24 o
  -2  10   9      141.11      155.69     24.63 o
  -7  11   9       46.63       39.98     21.61 o
  -4  11   9        8.64        8.00     18.08 o
  -1   1  10    11132.90    11237.63    208.72 o
  -3   2  10     2503.98     2542.47     70.36 o
   0   2  10     5483.82     5667.83    124.13 o
  -5   3  10     3877.99     3990.15    195.27 o
  -2   3  10     4839.73     4817.78    132.71 o
   1   3  10     2698.89     2739.19     51.62 o
  -7   4  10     2998.76     2965.69    127.25 o
  -4   4  10     1169.87     1145.18     68.69 o
  -1   4  10     1643.02     1824.80     67.51 o
   2   4  10     4689.70     4643.43    100.65 o
  -9   5  10     1577.85     1550.67     87.17 o
  -6   5  10     6098.41     6213.45    199.66 o
  -3   5  10      204.63      192.36     19.29 o
   0   5  10     4057.85     3954.22    102.94 o
   3   5  10      346.86      292.20     30.11 o
  -8   6  10     5556.41     5343.33    344.34 o
  -5   6  10     3426.93     3093.08     85.94 o
  -2   6  10     4084.21     4077.19     91.19 o
   1   6  10     2413.62     2189.14     84.38 o
   4   6  10      318.17      262.58     33.53 o
 -10   7  10     3233.44     3149.35    130.30 o
  -7   7  10     9312.33     9199.74    305.74 o
  -4   7  10     1486.84     1335.56     61.32 o
  -1   7  10     9230.63     9296.81    196.50 o
   2   7  10     1459.76     1505.66     63.23 o
  -9   8  10     2581.69     2498.23    133.54 o
  -6   8  10     2894.27     2831.36     89.74 o
  -3   8  10     6960.64     7122.27    191.11 o
   0   8  10     3921.44     3771.82    122.45 o
  -8   9  10     1053.31     1113.03     56.78 o
  -5   9  10     1492.49     1469.95     67.29 o
  -2   9  10     3679.60     3685.79    116.20 o
  -7  10  10     1430.06     1500.06    104.78 o
  -4  10  10      658.04      632.89     50.50 o
   0   1  11        0.61       18.71     11.19 o
  -2   2  11        1.09        5.35      9.41 o
   1   2  11      659.28      602.08     35.54 o
  -4   3  11       48.12       19.51     11.33 o
  -1   3  11        1.61        3.06      9.62 o
   2   3  11        0.83       -2.77     14.64 o
  -6   4  11       25.93       -5.59     15.82 o
  -3   4  11       10.24       14.56      8.06 o
   0   4  11       19.18       20.75     10.31 o
   3   4  11        2.53       -2.98     13.87 o
  -8   5  11      306.25      286.51     42.97 o
  -5   5  11       60.91       33.67     35.72 o
  -2   5  11       12.88       12.85     10.11 o
   1   5  11       62.15       58.42     19.16 o
   4   5  11       50.19       51.04     26.95 o
  -7   6  11       54.43       48.11     27.00 o
  -4   6  11      287.92      291.05     29.31 o
  -1   6  11        2.04        4.48     10.43 o
   2   6  11       15.63       11.45     19.61 o
  -6   7  11        9.54       13.76     20.55 o
  -3   7  11        1.24        0.94     10.88 o
   0   7  11      161.27      176.82     31.31 o
  -8   8  11        9.16      -11.97     13.25 o
  -5   8  11       47.26       14.32     14.76 o
  -2   8  11        3.16        0.71     15.95 o
  -4   9  11        5.75        6.43     17.21 o
   0   0  12     5042.71     4900.77    209.56 o
   1   1  12     3479.04     3725.34    101.25 o
  -1   2  12     1399.00     1361.25     55.94 o
   2   2  12     7080.68     7149.10    155.20 o
  -3   3  12     1748.92     1897.69     88.59 o
   0   3  12     4943.69     4959.87    159.12 o
   3   3  12     3586.90     3418.80    210.99 o
  -5   4  12     5124.20     5231.13    311.48 o
  -2   4  12      308.40      248.60     25.85 o
   1   4  12     6102.32     5780.88    123.28 o
   4   4  12     1185.52     1212.74     79.23 o
  -7   5  12     1456.83     1722.00    106.04 o
  -4   5  12      756.02      724.00     39.91 o
  -1   5  12     3744.22     3790.98     94.02 o
   2   5  12     1551.22     1460.37     78.82 o
  -6   6  12     1168.25     1126.34     88.88 o
  -3   6  12      709.35      768.12     46.13 o
   0   6  12     1832.76     1918.84     84.49 o
  -5   7  12     2891.51     3108.58    118.66 o
  -2   7  12      981.22     1028.52     60.03 o
  -4   8  12     4614.85     4406.76    155.34 o
  -1   1  13        3.91        8.59     12.92 o
  -3   2  13       38.67       20.86     14.64 o
   0   2  13        2.35        8.41     12.55 o
  -5   3  13       21.03       22.19     13.33 o
  -2   3  13      328.88      426.93     36.13 o
   1   3  13        4.02        3.85     12.35 o
  -4   4  13        3.85        4.17     12.42 o
  -1   4  13        7.00        4.35     12.87 o
   2   4  13      258.20      204.39     35.83 o
  -3   5  13       35.84       29.24     16.77 o
   0   5  13        0.36        1.59     12.53 o
  -2   6  13        4.36       15.75     18.37 o
   0   1  14      192.46      290.67     34.14 o
  -2   2  14     1613.50     1787.52     72.20 o
   1   2  14     4829.85     5094.67    133.72 o
  -1   3  14     2318.73     2439.56     87.21 o
 
